# Supplementary material for: Entomopathogenic nematodes increase predation success by inducing cadaver volatiles that attract healthy herbivores
Source: eLife. 2019 Sep 11;8:e46668. doi: 10.7554/eLife.46668 (PMC6739876; doi:10.7554/eLife.46668)
Supplement: Figure 1—source data 1. [file elife-46668-fig1-data1.xlsx]

## Sheet: Figure1
Fig. 1A: Larval choice (number of larvae)														Fig. 1B: Root mass						Fig. 1C: EBC Peak area								Fig. 1D: WCR infection rate						Fig. 1E: WCR choice
		0h		24h		48h		72h		96h				Replicate	Treatment	Day after infestation	Root mass [mg]			Replicate	Treatment	Day	Peak area [cps]	Root mass [mg]	Caryophyllene area/mg root			Replicate	Treatment	Day	Number of recovered WCR larvae	Number of infected WCR larvae		Replicate	Plant + EPNs	Plant only		Replicate	Plant + WCR	Plant only		Replicate	Plant + WCR + EPNs	Plant only		Replicate	Plant + infected WCR cadaver	Plant + WCR cadaver
Replicate	Experiment repetition	Plant+WCR+EPN	Plant only	Plant+WCR+EPN	Plant only	Plant+WCR+EPN	Plant only	Plant+WCR+EPN	Plant only	Plant+WCR+EPN	Plant only			1	Control	day0	1780			1	plant	D0	0	100.9	0			1	WCR&EPN	day1	4	0		1	1	4		1	2	3		1	4	0		1	2	3
1	1	4	2	4	1	4	1	3	3	4	2			2	Control	day0	1382			2	plant	D0	0	102	0			2	WCR&EPN	day1	4	2		2	4	0		2	2	2		2	4	2		2	4	1
2	1	3	3	3	2	5	1	4	2	4	2			3	Control	day0	700			3	plant	D0	0	110	0			3	WCR&EPN	day1	5	0		3	5	0		3	4	1		3	4	1		3	3	2
3	1	3	3	2	4	3	3	2	4	4	0			4	Control	day0	1356			1	plant	D1	6056093	110	55055.4			4	WCR&EPN	day1	4	0		4	3	2		4	2	2		4	2	4		4	2	3
4	1	3	3	0	5	4	2	1	5	3	3			5	Control	day0	1014			2	plant	D1	4888055	106	46113.7			5	WCR&EPN	day1	5	0		5	2	3		5	2	3		5	3	3		5	2	4
5	1	3	1	0	4	4	1	3	3	1	5			1	Control	day1	1248			3	plant	D1	3174129	102	31118.9			6	WCR&EPN	day1	4	0		6	1	4		6	3	2		6	4	2		6	5	0
6	1	5	1	1	4	5	1	3	2	4	2			2	Control	day1	1275			4	plant	D1	4743114	110	43119.2			7	WCR&EPN	day1	4	1		7	3	2		7	4	1		7	5	0		7	3	2
7	1	2	4	3	2	5	1	3	3	5	1			3	Control	day1	1546			5	plant	D1	37795119	106.6	354551			8	WCR&EPN	day1	5	0		8	2	2		8	1	4		8	4	2		8	4	2
8	1	4	2	2	4	4	1	3	3	4	2			4	Control	day1	762			1	WCR	D1	250958168	92	2.72781e+06			1	WCR&EPN	day2	2	1		9	4	1		9	4	1		9	3	3		9	3	3
9	1	1	4	1	3	6	0	1	3	6	0			5	Control	day1	1050			2	WCR	D1	721348156	106	6.80517e+06			2	WCR&EPN	day2	4	2		10	2	4		10	0	5		10	2	3		10	4	2
10	1	4	2	4	2	3	3	5	1	3	3			1	WCR	day1	959			3	WCR	D1	203131518	102	1.99149e+06			3	WCR&EPN	day2	4	1		11	1	4		11	3	2		11	3	3		11	3	3
1	2	3	3	3	2	2	3	2	4	2	4			2	WCR	day1	1172			4	WCR	D1	121426790	102	1.19046e+06			4	WCR&EPN	day2	4	0		12	2	3		12	2	3		12	6	0		12	5	1
2	2	2	4	2	3	3	3	5	1	3	2			3	WCR	day1	768			1	WCR&EPN	D1	30696153	106	289586			5	WCR&EPN	day2	3	1		13	4	1		13	3	2		13	4	2		13	5	1
3	2	2	4	1	5	4	2	1	5	3	1			4	WCR	day1	968			2	WCR&EPN	D1	289096700	104.7	2.76119e+06			6	WCR&EPN	day2	2	1		14	4	2		14	2	3		14	4	2		14	4	2
4	2	2	4	2	3	3	3	0	6	4	2			5	WCR	day1	1164			3	WCR&EPN	D1	430178246	103	4.17649e+06			7	WCR&EPN	day2	4	1		15	3	2		15	2	3		15	4	2		15	3	3
5	2	2	5	1	5	6	0	4	2	4	1			6	WCR	day1	1144			4	WCR&EPN	D1	201566773	100	2.01567e+06			8	WCR&EPN	day2	4	0		16	2	3		16	2	3		16	3	2		16	6	0
6	2	3	2	6	0	4	1	3	3	4	2			7	WCR	day1	792			2	plant	D2	61861377	94	658100			1	WCR&EPN	day3	4	2		17	1	4		17	3	1		17	5	1		17	1	5
7	2	5	1	3	3	1	4	6	0	5	0			8	WCR	day1	998			3	plant	D2	5423197	96	56491.6			2	WCR&EPN	day3	4	3		18	2	3		18	2	2		18	3	1		18	5	1
8	2	3	3	1	4	4	2	3	1	4	2			1	WCR&EPN	day1	838			4	plant	D2	2584653	98	26374			3	WCR&EPN	day3	2	1		19	3	2		19	3	2		19	5	1		19	5	0
9	2	3	3	3	1	4	2	4	2	5	1			2	WCR&EPN	day1	1062			5	plant	D2	10671354	98	108891			4	WCR&EPN	day3	4	2		20	2	2		20	1	4		20	1	5		20	2	0
10	2	2	3	3	1	4	2	4	2	3	3			3	WCR&EPN	day1	998			1	WCR	D2	622419937	102	6.10216e+06			5	WCR&EPN	day3	5	3														21	4	1
11	2	4	2	1	4	6	0	2	4	3	2			4	WCR&EPN	day1	918			2	WCR	D2	67451165	108	624548			6	WCR&EPN	day3	4	2														22	3	1
12	2	3	3	0	6	5	1	4	3	4	2			5	WCR&EPN	day1	1374			3	WCR	D2	667299444	110	6.06636e+06			7	WCR&EPN	day3	5	1														23	1	3
13	2	2	4	0	6	2	2	3	3	4	2			6	WCR&EPN	day1	1346			4	WCR	D2	30820551	108	285375			8	WCR&EPN	day3	5	3														24	3	2
14	2	2	3	5	1	2	4	3	3	2	4			7	WCR&EPN	day1	1260			1	WCR&EPN	D2	92223159	100	922232			1	WCR&EPN	day4	4	3														25	3	1
15	2	1	5	1	4	3	3	3	3	4	1			8	WCR&EPN	day1	592			2	WCR&EPN	D2	2063106	101	20426.8			2	WCR&EPN	day4	2	2														26	6	0
1	3	3	3	2	4	3	3	2	4	4	0			1	Control	day2	1306			3	WCR&EPN	D2	94865434	102	930053			3	WCR&EPN	day4	4	4														27	6	0
2	3	3	3	3	2	5	1	4	2	4	2			2	Control	day2	1740			4	WCR&EPN	D2	438423196	110	3.98567e+06			4	WCR&EPN	day4	2	2														28	2	3
3	3	2	5	1	5	6	0	4	2	4	1			3	Control	day2	1180			1	plant	D3	4182724	110	38024.8			5	WCR&EPN	day4	5	4														29	4	2
4	3	4	2	4	2	3	3	5	1	2	4			4	Control	day2	1376			2	plant	D3	3192731	110	29024.8			6	WCR&EPN	day4	4	4														30	4	1
5	3	4	2	2	4	4	1	3	3	3	3			5	Control	day2	1142			3	plant	D3	9152621	92	99485			7	WCR&EPN	day4	4	4														31	1	3
6	3	2	4	2	3	3	3	0	6	4	2			1	WCR	day2	828			4	plant	D3	5371033	100	53710.3			8	WCR&EPN	day4	4	4														32	2	3
7	3	5	1	3	3	1	4	6	0	5	0			2	WCR	day2	756			5	plant	D3	8343867	96	86915.3																					33	0	2
8	3	5	1	1	4	5	1	3	2	4	2			3	WCR	day2	1218			1	WCR	D3	41653984	110	378673
9	3	2	3	3	1	4	2	4	2	3	3			4	WCR	day2	1248			2	WCR	D3	783318234	110	7.12107e+06
10	3	3	3	3	2	2	3	2	4	2	3			5	WCR	day2	1116			3	WCR	D3	560349811	98	5.71786e+06
11	3	3	3	0	5	4	2	1	5	3	3			6	WCR	day2	724			4	WCR	D3	911485055	108	8.43968e+06
12	3	1	4	1	3	6	0	1	3	6	0			7	WCR	day2	1110			1	WCR&EPN	D3	86572793	96	901800
13	3	3	3	1	4	4	2	3	1	4	2			8	WCR	day2	1488			2	WCR&EPN	D3	182718873	98	1.86448e+06
14	3	3	2	6	0	4	1	3	3	4	2			1	WCR&EPN	day2	1226			3	WCR&EPN	D3	125123538	100	1.25124e+06
15	3	4	2	4	1	4	1	3	3	4	2			2	WCR&EPN	day2	912			4	WCR&EPN	D3	95282066	104	916174
16	3	2	4	2	3	3	3	5	1	3	2			3	WCR&EPN	day2	1136			1	plant	D4	28179754	110	256180
17	3	3	3	3	1	4	2	4	2	5	1			4	WCR&EPN	day2	674			2	plant	D4	1663866	94	17700.7
18	3	2	4	1	5	4	2	1	5	3	1			5	WCR&EPN	day2	1226			3	plant	D4	4103448	98	41871.9
19	3	2	4	3	2	5	1	3	3	5	1			6	WCR&EPN	day2	1136			4	plant	D4	3744830	102	36714
20	3	3	1	0	4	4	1	3	3	1	5			7	WCR&EPN	day2	1106			1	WCR	D4	1174564825	104	1.12939e+07
														8	WCR&EPN	day2	1116			2	WCR	D4	1033705353	108	9.57135e+06
														1	Control	day3	1476			3	WCR	D4	148572477	100	1.48572e+06
														2	Control	day3	1362			4	WCR	D4	529923465	102	5.19533e+06
														3	Control	day3	1528			1	WCR&EPN	D4	45512738	112	406364
														4	Control	day3	1557			2	WCR&EPN	D4	8532570	96	88880.9
														5	Control	day3	1168			3	WCR&EPN	D4	20565229	98	209849
														1	WCR	day3	970			4	WCR&EPN	D4	8854460	102	86808.4
														2	WCR	day3	1766
														3	WCR	day3	882
														4	WCR	day3	998
														5	WCR	day3	976
														6	WCR	day3	956
														7	WCR	day3	1246
														8	WCR	day3	988
														1	WCR&EPN	day3	794
														2	WCR&EPN	day3	1044
														3	WCR&EPN	day3	1098
														4	WCR&EPN	day3	1040
														5	WCR&EPN	day3	748
														6	WCR&EPN	day3	1066
														7	WCR&EPN	day3	1048
														8	WCR&EPN	day3	732
														1	Control	day4	1598
														2	Control	day4	1357
														3	Control	day4	1570
														4	Control	day4	1684
														5	Control	day4	1500
														1	WCR	day4	846
														2	WCR	day4	1154
														3	WCR	day4	806
														4	WCR	day4	736
														5	WCR	day4	1302
														6	WCR	day4	797
														7	WCR	day4	904
														8	WCR	day4	1100
														1	WCR&EPN	day4	1392
														2	WCR&EPN	day4	864
														3	WCR&EPN	day4	1332
														4	WCR&EPN	day4	1378
														5	WCR&EPN	day4	1592
														6	WCR&EPN	day4	1226
														7	WCR&EPN	day4	1338
														8	WCR&EPN	day4	1246
[truncated: 20 more columns]
