# Supplementary material for: Entomopathogenic nematodes increase predation success by inducing cadaver volatiles that attract healthy herbivores
Source: eLife. 2019 Sep 11;8:e46668. doi: 10.7554/eLife.46668 (PMC6739876; doi:10.7554/eLife.46668)
Supplement: Figure 2—source data 1. [file elife-46668-fig2-data1.xlsx]

## Sheet: Figure2
Fig. 2B: WCR recovery				Fig. 2C: WCR infection rate					Fig. 2D: Emerging EPNs per larva					Fig. 2E: total emerging EPNs
Replicate	Number of larvae on uninfected cadaver side	Number of larvae on EPN-infected cadaver side		Replicate	Infection rate [%] on uninfected cadaver side	Infection rate [%] on EPN-infected cadaver side			Replicate - uninfected cadaver side	EPNs emerging from uninfected cadaver side	Replicate - EPN-infected cadaver side	EPNs emerging from EPN-infected cadaver side		Replicate	Uninfected cadaver side	EPN-infected cadaver side
1	0	6		1	0	33.3333			1	NA	1	1728.75		1	0	3457.5
2	1	3		2	0	33.3333			2	NA	2	4141.67		2	0	4141.67
3	2	4		3	50	50			3	1716	3	1418.75		3	1917.5	2837.5
4	1	6		4	0	50			4	NA	4	1426.11		4	0	4278.33
5	2	5		5	0	40			5	NA	5	1162.5		5	0	2325
6	5	2		6	20	50			6	2646	6	1615		6	1540	1615
7	2	5		7	50	60			7	2322	7	2498.33		7	4141.67	7495
8	1	4		8	100	50			8	3478	8	1335		8	1520	2670
9	2	5		9	0	40			9	NA	9	1951.67		9	0	3903.33
Replicate with only 1 recovered larva were not used for proportion analyses (Fig. 2C)
