# Supplementary material for: Entomopathogenic nematodes increase predation success by inducing cadaver volatiles that attract healthy herbivores
Source: eLife. 2019 Sep 11;8:e46668. doi: 10.7554/eLife.46668 (PMC6739876; doi:10.7554/eLife.46668)
Supplement: Figure 3—source data 1. [file elife-46668-fig3-data1.xlsx]

## Sheet: Figure 3
Fig. 3: GC MS features															Peak identification
Feature number	Retention time	uninfected WCR1	uninfected WCR2	uninfected WCR3	uninfected WCR4	uninfected WCR5	Infected WCR1	Infected WCR2	Infected WCR3	Infected WCR4	Infected WCR5				retention time	6.723	6.907	7.816	7.95	12.438	13.628	15.67	17.165	17.236	18.224	21.122
1	17.1	8740.5	14036	10339.6	12978.3	4262.01	80696.1	73909	93691.1	80742.5	77562.3				compound	Unknown	Acetophenone	Unknown	1-Hexanol	Unknown	Unknown	Benzene	Unknown	5-cyclohexadien-1-one	BHT	6-Bis(1-dimethylethyl)-4-(1-ox
2	19.28	3705.78	1330.11	1917.89	539.954	3337.24	36880.8	27200.1	31506.2	31740.4	27866.3
3	19.42	21293	19553.7	19161.1	25109.3	27422	0	175.661	0	111.129	0
4	7.54	6278.11	5937.96	6050.18	6710.92	2882.66	23329	23982.7	24687	22263.6	30313.3
5	17.11	14537.1	12537.4	15302.6	14595.4	8625.15	64916	62033.1	80946.8	83416.3	62117
6	19.36	2704.96	2347.07	3180.87	3768.84	4065.65	18002.1	12220.6	18337	18989.7	18185.1
7	18.91	17477.1	15441.3	11875	11770.1	11868.3	28171.8	27488.2	25818.9	29440.5	30915.4				BHT standard curve				BHT quantification
8	4.66	6477.83	10300.3	2147.49	5941.83	4116.98	77919.9	61908.1	104454	96276.5	70064.1				BHT	standard (ng/ul)	peak area [cps]		Peak area BHT [cps] in infected larvae	BHT emitted by 5 WCR larvae [ng/h]	BHT emitted by 1 larva [ng/h]
9	9.25	629917	607079	649079	644165	661283	501552	432373	499166	454127	507028
10	17.58	4081.82	4400.09	4017.33	4111.11	2336.4	10895.3	13004.5	10988.3	13743	8862.7					0	5.11655e+06		35810625	16.2914	3.25827
11	13.8	1.59738e+06	1.58004e+06	1.78e+06	1.5338e+06	1.7569e+06	1.14379e+06	1.0528e+06	1.16083e+06	1.03921e+06	1.25699e+06					0.2	2.48796e+07		35671545	16.2079	3.24159
12	7.95	107554	50247.2	89586.5	72724.9	59566.3	149513	173035	158671	168017	183003					0.4	4.31978e+07		51351154	25.6157	5.12314
13	18.23	347879	293901	408299	336406	225905	1.63478e+06	1.68446e+06	2.32273e+06	2.32906e+06	2.97087e+06					1	9.94668e+07		55318056	27.9958	5.59917
14	22.58	9462.45	14694.6	12997.2	16588.3	13412.6	1173.12	5226.4	3618.28	0	859.335					2	1.71382e+08		55688824	28.2183	5.64366
15	3.08	15079.8	15351.4	17759.6	18398.8	17120.2	10568	9437.31	6373.03	4530.95	6197.81
16	13.11	61682.4	64618.9	62703.8	43548.4	55514.3	91983.5	91505	85963.6	82944.5	95421
17	4.61	6473.6	5104.18	1692.46	5541.97	6102.7	31335.7	35553.8	29486.6	25773.8	49350.7
18	18.32	1378.85	1496.2	428.486	780.328	2341.16	54133.5	35348.1	39447.9	40631.4	21332.2
19	19.3	152.803	0	0	142.482	298.87	98391.3	60918.9	66328.4	79424.2	38461.9
20	9.26	228737	259037	245427	269889	273752	204338	180406	198248	179719	192153
21	21.12	438562	482296	415050	473688	398604	331706	334182	300729	274228	312209
22	22.03	14466.1	15274.2	9888.13	5216.9	9360.17	23935.9	22939.8	25035.1	25545.2	30639.7
23	23.84	42737.4	45822.6	44087.1	68743.6	46632.8	18972.7	22683.6	12753.5	14311.6	9211.91
24	20.26	7835.34	5060.55	4950.74	8752.91	6022.69	16750	11416.9	13019	13193.8	13803.2
25	17.57	9714.86	3674.04	5943.03	6891.13	0	25085.3	21676.1	26439.3	24417.1	13853.4
26	14.29	8097.85	1252.26	3941.17	6112.67	519.762	53050.9	39859.4	25754.6	29428.5	54324.2
27	8.12	60175.9	21883.5	47408.7	34481.9	27963	84768.1	95684.3	76564.5	79499.2	95231.6
28	17.73	29245	31324.4	31436.4	27350.4	33124.9	50158.2	40548.3	42887.1	38802.6	46391.2
29	9.2	8973.08	14423.7	13990.3	12359.8	14963.7	18940.1	20689.7	25050.2	24933	25966.1
30	20.98	146482	156756	101015	101710	109053	59971.7	30799.6	62901.1	43343.4	35011.9
31	22.63	3473.67	3670.94	3264.55	2910.07	4571.88	12080.1	15644	21772.5	28724.8	19155.2
32	16.28	12.9942	0	2.76384	44.8643	0	240.864	325.559	88.8417	269.567	229.416
33	17.94	604.565	1912.97	1267.05	150.998	1492.38	3735.88	3507.59	5042.21	5213.82	7127.98
34	22.5	7142.94	6305.03	7374.21	7340.16	5849.8	20281.4	13668.6	13151.4	12028.1	14030.3
35	22.57	217268	382297	371203	461824	367844	86962.9	160449	157283	163075	68575.5
36	7.63	23091.1	12708.3	15467.2	15298.4	11488.7	27279.2	33434.8	25700.5	27240.2	34174.8
37	21.94	199950	152438	85519.9	104244	94631.2	29684.3	1846.75	20730.7	2142.96	250.843
38	5.38	13963.5	17530.9	13354	18367.9	16290.6	8711.15	8861.95	10867.9	11769.6	9460.17
39	20.97	36305.4	33261.7	22356.7	21312.4	27471.7	15550.8	11487.2	8477.24	12678.5	6657.85
40	2.65	131827	94305	78271.2	95235.9	97417.3	185320	147889	147331	153842	187284
41	18.07	288622	327310	395425	309990	284480	168358	188560	221125	198832	233720
42	13.89	245550	161919	202281	167069	235456	316156	329624	294024	329569	411814
43	20.13	11215.1	19816.4	12450.8	17797.3	16851.5	6836.7	5432.86	8530.32	7784.22	3544.17
44	21.36	4079.75	6083	4748.19	2021.85	4261.76	14914.2	14387.6	28898.6	31901	20379.8
45	16.07	29043.9	31896.9	28499.3	24983	21143.4	16887.1	17249	16804.4	15554.8	20071.5
46	16.52	16422.9	20149.2	19901.2	18170.8	17943.8	10573.6	13768.9	11452.9	14672.9	7730.49
47	22.84	169364	289860	294291	382411	270657	71917.9	124397	124969	133813	55249
48	17.84	53000.1	53111.7	49944.4	38522.2	58080.8	114825	68860.3	101661	96529.2	132243
49	18.62	3132.3	3128.2	3042.47	5276.79	5680.23	248.067	1172.01	2038.25	112.983	566.445
50	22.41	113347	183132	190610	226105	154702	39373.6	99729.3	77850.7	81484.4	34601.8
51	22.31	3239.44	6557.84	4532.69	4162.36	6070.3	13832.5	7592.83	11283.9	10127.4	9760.46
52	12.79	10248.9	9905.53	3905.06	3685.3	13463.4	31103.2	17178.4	32143.1	34605.7	47577.2
53	13.87	19728.9	12466.3	19875.3	11758.3	21244.6	28668.7	30133.5	30842.9	28254.6	41715.4
54	23.18	97524.8	165459	155657	192211	141917	36594	96236.7	64501.1	72971.3	45076.4
55	23.61	3414.08	9436.94	11117.1	11934.3	9030.95	578.173	1999.07	3299.8	789.443	2281.11
56	7.34	0	0.0135865	119.243	588.14	1483.58	1960.16	4456.15	1864.54	3835.46	3584.84
57	13.99	51987.4	40577.8	46251.2	34345.9	52152.8	65389.8	65322	60871.3	61079.7	77901
58	18.22	789255	624367	846244	648274	437695	1.04612e+06	1.07422e+06	1.49534e+06	1.4876e+06	1.7809e+06
59	22.27	34069.5	25522.7	23858	20318.6	16038	10122.3	9539.63	9364.38	6470.12	13052.5
60	18.92	31192.5	21354.5	25773.1	20834.6	36929.8	47217.3	56389.7	44733.8	47568.3	72207.5
61	20.78	3415.44	6498.15	1788.43	3715.6	7021.75	66771.6	33331.7	27647.6	32872.9	27877.7
62	9.83	608.549	0	1220.42	102.795	1035.1	5041	1733.82	4852.12	2952.4	3220.8
63	14.44	1021.78	5063.59	3421.42	5485.39	5702.55	11097	8304.19	17150.7	19830.5	19338.8
64	22.83	15205.5	23380.9	24341.7	29590.6	20985.2	8969.11	8582.06	11798.1	14983.2	4939.26
65	22.77	256748	467048	488289	614868	454742	118568	247284	212002	217355	118483
66	14.89	4960.09	1084.95	4244.71	3790.23	3771.41	145.282	993.68	189.733	690.558	1087.25
67	22.26	2208.4	1448.03	2095.92	2790.16	2683.35	0	1048.92	182.644	342.501	1550.63
68	23.4	13450.9	29532.7	21660	35149.7	24567.8	6251.9	13186.7	8013.44	7944.06	5880.57
69	2.5	7970.93	6655.34	9998.68	12847.7	10514	4647.44	886.476	5760.47	4304.51	3674.51
70	5.49	3754.49	6110.22	2442.16	6619.49	5640.62	527.892	2384.51	1811.19	744.204	1025.88
71	22.97	131810	237374	262074	310595	225313	64914.8	135812	113505	108218	79390
72	13.63	342526	260430	284952	222996	330694	392492	436125	397050	414421	545731
73	23.74	129034	212227	228210	295430	215828	56093.6	133424	98977.4	105796	62439.4
74	23.44	93777.3	185841	191669	228860	174761	41160.7	108186	81216.8	74941	43573.7
75	11.73	11636.3	11959.1	11062.9	12231.1	15858.1	5641.37	9592.76	8525.74	8800.18	7909.16
76	11.45	90.6218	464.187	544.544	0	6.05052	2148.75	17999.5	20172.8	10900.7	16697.5
77	19.12	27569.8	42696.3	23196.6	35450.3	19061	13791.1	13180.7	11032.5	11114.2	10557
78	22.95	115213	221088	222856	267702	201308	54216.1	124261	96570.5	112105	53237.6
79	15.35	1218.9	1649.19	2124.46	2128.13	2020.59	6177.97	5600.38	14728.3	11249.1	6883.38
80	10.11	2384.61	584.679	1673.7	1582.28	4875.31	11938.5	5676.71	14645.3	9131.71	6421.53
81	22.66	8635.41	16747.5	15655.5	16141.6	10594.2	1163.36	0	10617.3	4385.03	945.509
82	21.64	23051.5	54304	46315.7	54085.6	37871.6	13206.6	24942.6	18800.6	20063.1	15916.4
83	23.36	208227	392970	406824	505128	336063	100161	222939	169351	180676	99847
84	16.95	3841.9	6109.61	2231.18	1845.37	2168.61	7165.82	7694.92	14832.5	14657.6	18613.1
85	23.57	193064	357107	359890	473318	356751	91401.7	206728	179541	175354	104831
86	21.88	9702.71	15478.5	15511.2	15801.5	8542.84	4593.19	4321.37	2996.27	10078.2	2398.14
87	7.96	8162.15	2618.9	5492.78	2558.38	6241.84	6951.21	15010.3	19741.3	17785.1	23840.7
88	18.08	159941	147921	213872	171710	139247	78445.5	108723	120024	106436	125951
89	2.93	20687.4	17906.2	15045.9	26937.9	18561.5	14451.1	13142.8	2516.23	3451.61	4418.24
90	19.13	23686.5	26504	26830.3	19778.8	21313.3	12424.7	17150.6	14766.6	17516.5	20184.4
91	22.14	931.423	1036.02	0	663.814	1626.08	13060.7	9994.27	5569.91	4644.22	4069.24
92	22.15	30433.6	26519.8	22581.9	19804	19488.4	103274	73491.1	71806.2	53444.7	34454.8
93	11.44	25779	8034.02	18143.2	24896.7	8766.07	22034.3	52837.7	60294.2	40229.9	57960.4
94	12.74	33631.3	22898.1	25935.7	22903.7	39773.3	88675.2	121992	48253.4	66762.2	145041
95	18.2	66749	73935.4	74275.2	48289.3	41896.3	40135.5	42166.6	34754.4	25164.5	25518.7
96	12.97	57364.9	44037.8	49292.5	41180.4	48992.8	63501.9	71835.9	67275.9	55154.6	85310.4
97	23.27	24839.9	52875.6	62363.4	72583.3	51183.9	11856.4	33912.2	24311.3	22265.2	6177.59
98	22.42	8092.52	14117.7	13815.2	18662.3	10895.7	3029.19	7167.32	6482.47	8122.57	345.469
99	5.39	26841.9	30523.8	24360.5	32135.6	35582.7	28035.4	17597.9	18072.2	15432.4	18971.2
100	6.9	31783.9	30452.4	33508.3	37491.8	23089.5	162111	561342	1.63059e+06	1.56282e+06	1.45629e+06
101	23.45	79497.3	144515	149780	175145	126558	47518.3	103343	73769.4	75429.7	52048.6
102	15.49	69009.2	63950.3	67627.4	56794.7	63291.1	103980	90117.6	82018.5	68613.4	111078
103	12.73	0	0	248.903	26.0511	82.5461	8980.9	11600.1	1420.46	3616.54	12875.2
104	22.78	10905.8	14949.3	17964	23210.1	11268.9	9265.6	9919.32	6805.07	4031.09	4172.67
105	23.41	30804.9	51216.9	45795.8	68308.5	53019.3	23779.5	40487.2	24893.4	20173.1	19466.6
106	6.89	10103	11093.5	6156.17	7036.74	10602	19104.9	74745.3	209626	199588	193484
107	17.74	12885.8	11300.5	9444.46	6468.5	6657.18	6958.12	5149.11	3322.09	2650.09	3963.17
108	11.64	61150.3	93484.5	40297.8	67537.4	97918	54202	2189.69	40048.3	6941.79	608.145
109	17.42	7788.41	4665.69	6563.8	3527.51	6974.31	0	2868.93	166.815	4899.96	1820.78
110	20.34	1421.72	714.398	807.242	1236.32	2712.76	9460.07	2506.72	3391.86	7050.52	5594.05
111	15.5	4593.68	5617.99	5261.56	5092.04	2304.78	9658.94	8554.94	5079.62	7123.25	10266.4
112	10.8	1977.82	3307.74	2420.71	3875.11	5622.1	916.487	1731.97	965.496	1285.28	1668.19
113	15.67	52729.5	50502.1	46288.4	32026.5	50453.5	1.99957e+06	985647	402520	419926	1.12876e+06
114	8.13	12777.7	7023.02	7642.58	1953.39	6497.93	16831.1	13823.5	8846.85	17560.1	16905.2
115	13.79	40153.2	48630.7	45938.3	31232.7	56264.1	25897.9	23237.8	39079.9	24215.7	28502.2
116	7.62	13085.6	6329.92	8092.34	5627.96	3675.09	10679.1	15166.5	12542.8	12277.2	16226.4
117	14	29966.6	38210.6	15713.9	38196.2	44791.4	58862.5	43660.2	47552.5	50825.8	62209.8
118	7.24	9124.33	2953.61	4094.92	2098.49	2730.22	7332.94	11606.3	9336.4	8858.32	7361.65
119	12.99	7131.2	6551.58	4020.52	5206.47	4177.53	2336.94	1363.91	5281.8	220.976	817.998
120	22.33	4696.79	1519.39	6927.87	3005.73	5100.48	6675.07	18928	10792.8	8114.65	14592.8
121	13.76	45868.4	45346.4	50583.2	31926.5	52324.1	32562.6	28839.7	31584.1	28288.7	40018.6
122	18.5	7382.33	1003.3	6016.46	4448.48	12547.5	0	393.719	32.0703	1139.18	137.051
123	13.46	2131.63	232.378	725.223	2950.04	425.556	2925.3	3437.22	4947.15	6330.7	2482.39
124	16.09	15131.7	15784.3	11442.3	13069	9454.43	10136.8	7971.59	9344.49	9053.42	9867.37
125	10.12	41866.6	24696.7	19240.2	18921	37613.5	53778.9	38840.9	55438.9	39404.9	43461.8
126	15.66	23463.9	17982.1	18782.3	12652.5	18147.9	275859	133546	56199.5	63150.9	151048
127	3.73	4836.5	3384.27	1628.29	2195.23	874.264	735.309	0	951.546	98.1301	544.809
128	12.12	6066.6	5743	1686.5	2057.87	3821.56	2695.15	216.753	1213.78	93.2079	0
129	7.82	267310	110960	192325	174601	101468	240189	287260	245167	244181	297866
130	7.29	28733.4	27582.4	6792.07	20451.1	21728.7	8155.67	9453.18	1974.7	8671.34	14621
131	7.81	479204	215212	352171	337495	216345	443638	519932	418209	445545	533941
132	19.81	313.619	1732.23	2112.86	700.378	1407.91	1746.15	2022.29	2340.67	2939.11	2938.59
133	2.49	358414	367661	305188	357304	340700	299366	319269	219950	248766	320393
134	17.16	1.20534e+06	1.96189e+06	813555	1.72361e+06	2.53022e+06	1.22311e+06	457683	810703	675480	448095
135	24.37	1950.82	6929.7	10542.3	17049	22979.6	0	2455.73	1619.46	2775.34	362.554
136	15.34	696.238	1052.88	599.246	247.097	468.037	0	0	103.111	0	577.408
137	11.23	8291.09	10462.1	7392.21	11804.3	8373.57	7534.68	5656.98	8457.22	5274.3	4934.8
138	15.57	3523.73	3051.59	4764.44	2964.68	3956.79	6521.89	6079.46	3460.19	5717.58	4868.88
139	17.85	1026.67	523.633	1751.47	1141.64	1863.18	1774.05	5643.39	1783.01	4020.7	3156.88
140	14.26	8936.16	9864.45	8084.03	10152.8	14653.1	14273.3	14342.9	15950.8	14416.4	10914.7
141	18.53	9521.68	3413.3	6749.11	846.75	5150.93	0	0	3115.11	1652.4	631.018
142	18.82	0	0.274849	94.7046	474.793	0	13058.7	4668.27	1787.27	2596.13	16665.7
143	21.13	5675.74	8251.98	2972.12	8162.83	16839.8	300.45	3515.1	4340.91	2032.66	1306.56
144	9.27	3044.75	1267.44	2437	3878.78	2345.26	1352.01	864.737	1346.49	1341.11	2137.44
145	20.22	69545.6	94802.8	48631.9	68860.3	74971.4	71884.7	36688.4	48223.1	41169.7	36846.3
146	13.64	0	0	112.237	1368.01	1268.84	1404.92	2852.61	496.817	3059.65	1928.37
147	3.8	16909.6	21007.6	9359.42	13855.5	13038.8	7764.36	8250.59	12548.6	5044.28	11347.4
148	12.75	27405.1	20877.2	21048.1	18894.3	22880.2	23492.7	24261.2	30137	35355.9	39410.3
149	5.88	18098.5	38598.6	8940.73	39535.5	32184.6	15830	13181	13907.3	10319.3	10114.7
150	11.74	10228.6	8433.05	8283.09	9989.65	8167.3	10706.4	18929.4	11946.8	11386	11249.3
151	3.72	10116.1	180.191	29.4414	9957.94	7730.27	0	0	82.6837	449.973	150.897
152	10.33	21777.6	19229.1	14848.5	14262.3	22157.6	25783.2	26959.3	24438.6	18017	34774.7
153	10.91	4622.68	6264.64	0	2010.53	4008.02	1181.63	1367.44	529.013	649.006	82.4626
154	12.43	221746	170372	180151	138500	199538	215940	224891	203824	212119	275785
155	9.66	2263.28	3464.27	1443.35	4702.5	7921.39	2380.44	1137.54	363.51	1424.82	547.608
156	14.46	4927.56	16.7972	3268.45	1978.21	787.213	55.3456	0	133.877	469.977	101.782
157	22.48	4328.55	6899.16	3137.72	4078.03	8507.47	23943.8	5439.46	10400.9	13776.8	10733.3
158	20.14	6246.93	12926.2	9955.67	22547.5	22408.9	11631.6	6562	7412.92	4369.63	982.913
159	2.58	1643.43	5057.46	7214.98	0	3420.14	930.002	0	821.617	873.919	0
160	16.7	6325.98	3427.49	4512.79	1681.06	4045.19	5719.8	5578.87	5881.04	5268.12	6490.56
161	15.33	5961.97	9232.45	2342.2	8504.02	1960.49	825.244	1636.47	4832.98	444.359	1431.58
162	17.26	12451	23924.8	14495.2	15701.5	19521.8	70163.1	26500.3	23972.1	21604.1	51404.9
163	14.79	6017.71	15204.6	5410.83	13376.7	7331.1	7914.37	65.6215	6729.92	3674.18	1959.68
164	2.82	1.03689e+06	1.07588e+06	973336	991665	941296	864777	999670	736660	834776	995066
165	8.17	630.584	1336.26	419.606	528.255	1114.16	358.906	267.849	406.686	524.311	516.477
166	11.7	2968.84	2096.66	2603.8	1319.67	2825.19	534.679	996.415	2054.54	0	2499.21
167	17.4	3281.54	1607.18	0	2420.34	1483.41	134888	6517	31611.2	14894	60830.2
168	15.51	95.7958	0	0	465.625	454.169	2398.09	0	777.667	719.242	1417.45
169	23.64	13162.9	4197.76	3262.28	2407.78	4835.56	4199.34	9705.74	11518.8	16976.1	17026.2
170	17.38	6363.91	7939.47	6248.45	4879.64	6510.51	165398	9343.38	39001.7	27966.5	70924.5
171	10.71	1031.92	530.339	90.0403	2556.4	368.8	0	0	0	82.7464	47.0744
172	14.61	5804.98	5064.96	4738.6	3159.46	7576.12	4894.19	7936.09	9962.28	6727.09	14152
173	15.3	2080.36	177.954	629.913	731.925	1428.21	2.81083	292.432	273.962	324.343	713.16
174	5.15	3831.53	4074.33	1585.83	1050.03	2671.97	1016.99	843.106	3162.57	72.2142	228.305
175	18.84	257.36	605.534	0	580.435	0	33204.5	10411.1	6726.14	3147.1	71717.5
176	14.92	7980.23	5573.85	6793.22	4328.25	9590.1	3284.64	5432.86	6533.92	5243.36	1627.69
177	16.23	1105.75	1851.58	3204.96	1681.05	1067.91	2166.26	318.813	786.564	319.7	245.385
178	12.24	7062.67	19146.6	10210.9	14167.5	13730.7	11599	6731.3	9306.54	5438.78	9524.22
179	10.94	1283.54	781.083	0	153.375	1203.33	77.9452	565.305	142.552	0	0
180	15.14	3165.05	441.524	816.49	3427.46	2008.55	259.323	414.86	1027.15	121.698	1811.44
181	5.29	5126.19	6312.94	15027.2	24806	3279.88	5349.48	5512.69	2341.43	3359.57	899.526
182	21.7	20213.9	17493.4	17808.2	11136.5	19960.3	28782.7	17596.4	19911.4	24487.1	19122.7
183	18.51	0	3144.15	2848.86	508.127	1286.79	1604.03	4976.42	2540	2365.91	2939.38
184	10.49	347.296	2616	1004.9	881.234	1727.99	400.24	692.263	1201.09	203.619	712.05
185	16	10090.3	11225.7	7121.96	11596.8	10526.3	15185.1	12632.2	12502	8349.8	12526.2
186	8.06	42502.8	2775.93	4690.94	16275.8	4656.5	1511.02	5567.41	3610.08	1592.04	1806.05
187	17.41	1501.1	1318.59	2314.88	315.884	403.94	341321	8448.06	21241.3	3627.03	112179
188	15.83	8240.99	11169.2	9390.38	10860.7	14154.9	16113.2	14099.6	10188.7	10069.9	15666.7
189	10.93	5382.04	8861.91	4345.03	1941.4	11789.7	4489.77	3402.93	4129.96	2775.19	4478.21
190	8.07	663830	24200.1	34675	300423	112110	47233.8	65838.4	64332.1	49055.8	64983.4
191	17.17	88474.2	135630	70191.1	106381	160778	111879	62007.3	98495.7	85630	74822.3
192	13.62	28495.9	19106	15600.3	14666	23974	23946.6	29194.5	21100.5	19653.3	33682.2
193	12.44	95708.6	69723.3	74011.6	47099.3	67420	77180.4	83520.8	72425.3	81736.4	109201
194	22.76	2582.53	2879.23	6793.7	6685.27	11091.7	816.166	4515.61	5029.7	4960.89	2698.47
195	14.95	412.879	842.734	332.976	9.83498	0.801004	413.098	1.18549	0	2.92195	0
196	16.51	8291.14	6860.18	5087.15	8579.95	5619.72	3314.82	7698.21	3685.65	7403.91	4531.76
197	23.71	3805.41	1958.32	2353.01	8159.49	4756.13	4026.87	3995.04	948.225	2608.53	1498.21
198	4.6	4430.59	2177.93	5347.88	3863.92	3817.89	3176.28	6230.28	3942.95	4340.48	9428.95
199	8.09	15859.7	227.528	2537.9	1779.11	532.917	1391.13	1623.46	0	261.009	0
200	11.3	3639.94	5920.74	4313.62	5420.74	5158.15	6115.84	5783.03	6729.19	3904.27	5553.53
201	5.59	4343.54	2965.57	4024.86	1556.41	4546.59	4510.69	426.03	2243.11	2407.05	2860.22
202	8.65	1409.22	732.97	798.934	945.577	483.183	1218.6	2230.25	279.286	1405.08	1220.89
203	14.04	2777.75	586.378	459.693	659.881	4827.6	4867.32	2745.96	2939.21	345.878	5379.4
204	13.23	473.28	1029.09	134.436	264.669	614.869	0	556.923	435.542	431.54	0
205	13.41	350.78	3142.34	4653.04	3738.99	11378.1	7129.41	146.991	1642.79	1205.78	1315.95
206	3	15856.8	4166.15	8761.91	5213.87	7095.06	2021.12	14483	3421.45	3699.03	0
207	15.52	1879.87	0	1177.86	454.78	315.502	193.713	2327.15	1375.47	1720.98	795.327
208	9.23	893.547	5517.25	8338.46	8002.67	1655.5	4584.57	2136.61	5105.73	2104.16	1752.95
209	9.75	1582.52	77.1758	3256.22	1715.62	3476.59	3979.48	1870.66	5850.04	2180.23	1418.85
210	6.84	28803.4	21788.9	24889.2	19117.2	14406.3	28018.5	32049.6	24641.9	18497.2	22539.4
211	8.19	7083.33	11380.7	4808.47	6836.26	5503.95	7212.53	7529.73	4185.57	6437.15	3320.25
212	6.72	255007	154335	211560	177703	129347	208267	237183	191986	182400	225762
213	8.7	628.109	506.881	0	41.3442	1361.14	429.921	164.505	252.945	429.953	0
214	13.35	5932.59	10976.2	9383.76	5044.53	16771	9353.56	6041.18	6460.68	7979.02	7952.49
215	10.56	2599.71	4454.36	4044.79	2695.99	6496.44	1734.53	1949.1	5338.03	2671.27	3954.05
216	13.74	820.262	1138.69	159.994	2074.18	3693.76	1093.39	1419.41	1712.42	0	438.249
217	6.32	162843	239253	193695	223850	199735	158174	187637	199877	193127	207762
218	22.65	4814.82	19191.4	17658.5	10544.8	9868.48	8902.22	8353.12	18805.8	29373.6	18415.9
219	14.39	1012.48	1113.21	860.898	354.675	825.067	283.646	347.106	556.796	388.315	1442.46
220	11.16	0	1042.77	633.817	1165.73	2510.04	582.123	1224.38	291.216	708.635	643.054
221	14.31	35732.3	38138.9	33424.5	35791	42255.5	47668.9	31258.8	44123.5	38420.1	36909.1
222	5.06	670.994	0	669.733	334.758	254.835	899.359	12.5236	9.48151	164.964	0
223	21.96	53633	65712.7	94095.4	70583.8	41208.4	26454.1	63589.3	86696.3	51932.1	44550.3
224	16.57	2214.55	725.022	677.127	1146.81	2102.92	221.715	9.23016	2238.7	1943	204.69
225	15.85	3915.72	4820.43	4601.92	3799.26	2534.09	5801.46	3331.5	3518.78	3219.49	7290.19
226	2.98	515.904	3167.09	4324.25	887.975	2234.23	3318.81	1125.66	1369.83	0	1905.48
227	12.92	22938.1	27617.3	23784.8	22347	34610.1	17593.4	25326.5	21889.3	23708	30792.7
228	21.11	10010.7	3826.76	8214.68	11204.4	645.637	5376.37	5059.56	3889.22	5183.8	6678.37
229	11.02	0.00310156	785.9	0	280.074	0	1387.61	343.87	70.9571	0	365.487
230	15.29	2051.03	359.538	1065.28	214.72	291.006	18.6331	760.414	601.57	1088.8	0
231	10.55	8086.4	10567.6	6111.13	9079.28	16980.3	8985.64	9227.42	9383.02	6193.47	9882.95
232	16.01	2155.91	8691.69	8447.26	9234.73	8935.12	8362.53	5704.91	6192.5	7832.73	3600.98
233	3.25	0	4394.06	1665.07	1425.7	257.356	3398.84	983.301	1766.6	1087.29	4131.08
234	21.68	1732.64	4500.45	1075.51	2120.49	7877.14	5173.83	1019.65	0	2646.14	3017.95
235	10.51	3118.3	2589.57	2285.45	1095.93	374.689	1517.71	3672.53	576.236	2631.02	3845
236	12.65	26076.8	23343.6	21495.1	18921.6	20698.5	24012.6	19791.9	19036.1	23746.2	34129.1
237	4.48	8062.55	10425.7	7921.01	12148.6	11658.5	8444.46	13924.3	8158.57	10288.3	15071.8
238	13.81	540.306	2831.21	3966.52	5464.7	6571.59	5229.58	1562.78	1501.05	5208.26	1121.29
239	11.47	16213.9	32192.8	8146.75	21410.2	30486.7	18151	11308.2	32297.3	11361.2	16419.2
240	16.22	6690.99	8887.74	11748.8	3447.56	11782.9	11205.3	7534.69	8643.66	11020.6	9591.74
241	15.77	145644	82803.1	82087.8	80007.8	81422.5	139281	114041	75259.4	73542.4	128370
242	13.1	9315.48	6538.81	9421.78	4988.71	9119.51	5803.22	9547.07	7147.77	7768.27	14095.2
243	19.31	2100.57	2890.34	3349.25	4504.54	432.718	4604.64	2180.63	3145.27	6597.58	417.079
244	3.12	15855.6	41755.1	36749.6	26831.5	26010.8	27109.4	33741.2	23719.5	24231.7	24581.4
245	3.41	4022	11487.2	6950.6	5603.34	3353.91	2493.06	4875.08	4182.15	3619.32	10550.5
246	23.81	211.265	934.12	272.58	5795.89	3896.98	1835.66	3050.88	1358.31	1455.59	505.603
247	23.9	7471.97	12431.4	16104.6	23022.9	18357.9	12592.7	20041.6	13958	13517.7	9703.75
248	20.53	260.67	980.419	0	376.594	0.903625	429.916	385.645	682.688	582.639	16.0079
249	4.11	5603	303.881	1374.11	3901.99	0	3815.98	805.859	464.688	1710.52	1660.06
250	23.42	1588.31	2426.9	5675.89	3326.05	7075.84	643.743	3715.92	3665.74	6343.79	2741.25
251	20.25	3716.42	3453.47	4214.65	593.497	3484.67	3088.59	2022.14	5739.1	2219.43	4397.61
252	3.6	21873.2	31524.3	13290.5	20756.2	21995.9	21119.5	24723.9	15506.7	26285.3	29559.6
253	5.89	979.832	666.967	683.963	628.655	90.0694	0	490.661	2637.42	949.618	0
254	13.65	514.219	2387.32	7666.46	7196.76	3103.79	1242.32	6336.92	2568.08	1549.25	5750.79
255	3.58	8912.31	11966.6	4562.41	10094.1	8644.42	6809.44	8411.02	6266.01	9942.15	9957.72
256	15.87	4747.88	7161.87	6810.33	4757.17	6274.08	14284.3	3716.06	3904.88	4377.01	7295.67
257	19.55	466.496	213.784	1427.02	1788.27	2212.76	1348.08	1821.22	1191.26	1397.13	1093.51
258	4.46	49810.5	63572.4	45202.7	53165.5	58308.7	44473.9	61772.7	41973.5	44839.5	66038.4
259	13.34	2583	358.852	2557.2	960.948	628.153	1549.67	2246.66	1452.26	96.8781	642.094
260	16.12	15227.1	12511	12443.6	14214.3	10575.3	15549.6	11956.2	13211.5	11459.5	10749.4
261	14.84	70.5577	353.166	0.00182754	2721.59	158.066	1166.16	78.3497	194.933	264.25	625.89
262	15.02	128.371	1897.6	1204.42	288.681	386.065	1822.74	30.5519	512.719	0	730.012
263	3.61	30536.9	43754.6	28716.6	30899.4	34159.5	30734	38313.5	28006.2	33547.1	44204
264	15.56	816.381	1308.66	2614.95	2208.84	0	2700.77	229.674	966.095	1279.91	709.397
265	2.52	116489	30144.2	25253.7	72852.8	51432.4	77938.6	41544.7	57728.8	42607.8	48268
266	3.9	2870.81	27.3418	265.177	514.798	503.008	1345.11	582.964	816.485	0	560.705
267	14.24	673.965	0	90.0353	1883.95	2820.51	944.825	1694.02	2128.75	828.67	818.22
268	18.43	1092.78	2840.31	846.158	277.406	701.45	1134.26	138.123	98.414	893.524	2583.9
269	5.21	22917.2	26147.9	15498.7	17438.7	18435.4	16550.9	17670.1	15394.3	13367.1	32712.6
270	10.95	6.28043	6570.54	780.724	3935.67	8995.73	6583.94	6310.45	4019.01	4327.54	1309.94
271	21.66	3768.12	4709.39	518.012	146.704	1252.9	55.7413	5845.82	0	4034.65	1705.95
272	13.13	791.908	2692.16	2063.7	230.728	132.465	472.717	2327.1	1914.21	289.83	1340.88
273	4.42	6545.17	12254.3	3601.91	3349.38	3255.88	7457.82	7289.46	3769.35	6352.18	5315.82
274	6.85	55450.7	43867	50034.2	40470.9	31578.5	45579.3	55796.6	35228.6	33969.5	47760.7
275	17.23	144846	160784	112194	126986	186799	207581	107364	148295	133144	129626
276	17.24	107833	145862	98007.4	124485	133654	179545	98895.4	114106	99303.9	114296
277	5.3	462.393	329.842	1146.15	791.961	963.263	1695.55	105.695	0	1017.86	936.689
278	6.19	110.282	0	0	164.848	0	93.8888	0	0.0150176	188.795	0
279	21.08	2524.96	43.2497	0	5.69267	2479.01	337.51	1283.14	904.046	538.04	1910.97
