# Supplementary material for: Entomopathogenic nematodes increase predation success by inducing cadaver volatiles that attract healthy herbivores
Source: eLife. 2019 Sep 11;8:e46668. doi: 10.7554/eLife.46668 (PMC6739876; doi:10.7554/eLife.46668)
Supplement: Figure 4—source data 1. [file elife-46668-fig4-data1.xlsx]

## Sheet: Figure 4
Fig. 4A: WCR choice											Fig. 4B: Infection rate							Fig. 4C: EPN Choice					Fig. 4D: Infection rate
Timing:	0.5 hr		1 hr		3 hr		5 hr				Replicate	Treatment	Number of infected larvae	Number of uninfected larvae	Infection rate [%]			Replicate	Number of EPNs on H2O side	Number of EPNs on BHT side			Replicate	Treatment	Number of infected larvae	Number of uninfected larvae	Infection rate [%]
Replicate	Number of larvae on H2O side	Number of larvae on BHT side	Number of larvae on H2O side	Number of larvae on BHT side	Number of larvae on H2O side	Number of larvae on BHT side	Number of larvae on H2O side	Number of larvae on BHT side
1	3	2	3	2	2	2	4	1			1	Control	1	2	33.3333			1	4	36			1	Control	3	2	60
2	2	3	1	4	1	4	2	3			2	Control	1	1	50			2	3	42			2	Control	3	2	60
3	1	4	0	5	1	4	0	5			3	Control	1	2	33.3333			3	20	3			3	Control	3	2	60
4	0	5	0	5	4	1	5	0			4	Control	1	2	33.3333			4	5	19			4	Control	3	2	60
5	1	4	0	5	0	5	1	3			5	Control	1	2	33.3333			5	20	5			5	Control	3	2	60
6	2	3	1	4	2	3	4	0			6	Control	2	1	66.6667			6	3	40			6	Control	2	3	40
7	1	4	2	3	1	4	1	4			7	Control	2	1	66.6667			7	1	33			7	Control	3	2	60
8	2	3	2	3	1	4	0	5			8	Control	2	1	66.6667			8	5	12			8	Control	2	3	40
9	4	0	5	0	4	1	4	1			1	BHT pre-exposure of WCR larvae	2	1	66.6667			9	22	7			9	Control	4	1	80
10	0	4	0	5	1	4	2	3			2	BHT pre-exposure of WCR larvae	3	0	100			10	7	24			10	Control	3	2	60
11	3	2	2	3	3	2	2	3			3	BHT pre-exposure of WCR larvae	3	0	100			11	18	18			11	Control	3	2	60
12	2	3	2	1	3	2	3	1			4	BHT pre-exposure of WCR larvae	2	1	66.6667			12	12	12			12	Control	3	2	60
13	2	3	4	1	3	2	2	3			5	BHT pre-exposure of WCR larvae	3	0	100			13	10	14			13	Control	2	3	40
14	1	4	1	4	1	4	0	5			6	BHT pre-exposure of WCR larvae	3	0	100			14	3	49			14	Control	2	3	40
15	1	4	2	3	2	2	2	0			7	BHT pre-exposure of WCR larvae	3	0	100			15	11	14			15	Control	2	3	40
16	2	3	2	3	2	3	2	3			8	BHT pre-exposure of WCR larvae	2	1	66.6667			16	4	37			1	BHT pre-exposure of EPNs	3	2	60
17	0	5	2	3	0	5	0	3										17	3	14			2	BHT pre-exposure of EPNs	2	3	40
18	2	3	2	3	4	1	2	3										18	3	30			3	BHT pre-exposure of EPNs	2	3	40
19	1	4	1	4	0	4	2	3										19	12	14			4	BHT pre-exposure of EPNs	4	1	80
20	2	3	2	3	3	2	4	1										20	10	16			5	BHT pre-exposure of EPNs	4	1	80
Replicate	EPN-infected cadaver side	Uninfected cadaver side	EPN-infected cadaver side	Uninfected cadaver side	EPN-infected cadaver side	Uninfected cadaver side	EPN-infected cadaver side	Uninfected cadaver side										Replicate	Number of EPNs on uninfected cadaver side	Number of EPNs on EPN-infected cadaver side			6	BHT pre-exposure of EPNs	3	2	60
																							7	BHT pre-exposure of EPNs	3	2	60
																							8	BHT pre-exposure of EPNs	2	3	40
																							9	BHT pre-exposure of EPNs	3	2	60
																							10	BHT pre-exposure of EPNs	4	1	80
1	2	2	2	2	2	2	3	2										1	9	40			11	BHT pre-exposure of EPNs	2	3	40
2	3	2	4	0	3	2	3	2										2	12	23			12	BHT pre-exposure of EPNs	3	2	60
3	1	4	1	4	3	2	4	1										3	22	15			13	BHT pre-exposure of EPNs	3	2	60
4	4	1	5	0	4	1	2	3										4	2	30			14	BHT pre-exposure of EPNs	4	1	80
5	4	0	3	2	2	1	3	2										5	12	40			15	BHT pre-exposure of EPNs	4	1	80
6	4	1	4	1	3	1	2	3										6	1	20
7	2	3	2	2	3	1	4	1										7	8	9
8	3	2	1	2	2	3	4	1										8	6	10
9	2	2	4	1	1	2	3	1										9	4	28
10	4	0	3	0	4	0	2	0										10	6	25
Replicate	Number of larvae on uninfected cadaver + BHT (20ng BHT) side	Number of larvae on Uninfected cadaver + H2O side	Number of larvae on uninfected cadaver + BHT (20ng BHT) side	Number of larvae on Uninfected cadaver + H2O side	Number of larvae on uninfected cadaver + BHT (20ng BHT) side	Number of larvae on Uninfected cadaver + H2O side	Number of larvae on uninfected cadaver + BHT (20ng BHT) side	Number of larvae on Uninfected cadaver + H2O side										11	7	10
																		12	2	24
																		13	7	12
																		14	1	32
																		15	12	11
																		16	0	4
1	3	2	3	2	3	1	4	1										17	3	20
2	5	0	4	1	3	2	4	1										18	6	8
3	4	1	3	2	4	0	1	4										19	3	32
4	4	0	4	0	4	1	5	0										20	26	11
5	4	0	4	0	2	2	3	2										Replicate	Number of EPNs on Uninfected cadaver + H2O side	Number of EPNs on uninfected cadaver + BHT (20ng BHT) side
6	2	1	2	2	4	0	4	1
7	2	1	3	1	1	1	2	2
8	4	0	3	1	3	2	3	1
9	4	1	3	1	2	3	1	2
10	3	2	0	5	1	4	4	1
11	2	1	4	1	5	0	3	1
12	2	3	4	1	2	2	4	1										1	2	15
13	2	3	2	3	0	3	1	3										2	5	22
14	3	2	5	0	5	0	4	0										3	6	11
15	2	1	2	2	1	3	3	2										4	17	10
Replicate	EPN-infected cadaver + H2O side	Uninfected cadaver + BHT side	EPN-infected cadaver + H2O side	Uninfected cadaver + BHT side	EPN-infected cadaver + H2O side	Uninfected cadaver + BHT side	EPN-infected cadaver + H2O side	Uninfected cadaver + BHT side										5	9	25
																		6	2	20
																		7	18	9
																		8	5	6
																		9	4	33
1	3	2	0	3	1	4	2	2										10	8	12
2	0	3	0	3	4	1	0	3										11	30	10
3	3	2	1	3	2	3	2	2										12	9	25
4	4	1	2	2	2	3	4	2										13	17	12
5	5	0	3	2	4	1	0	4										14	2	37
6	1	3	3	2	2	3	1	3										15	5	8
7	2	2	3	1	5	0	4	1										16	10	5
8	2	2	2	3	0	3	1	4										17	16	23
9	1	2	4	1	2	3	1	4										18	1	20
10	2	3	2	1	4	1	2	2										19	2	46
11	2	2	4	1	3	2	2	1										20	1	32
12	2	2	2	3	0	3	2	3										Replicate	Number of EPNs on EPN-infected cadaver + H2O side	Number of EPNs on Uninfected cadaver + BHT side
13	2	1	5	0	0	3	3	1
14	3	2	3	1	2	1	3	1
15	2	2	3	0	1	4	3	1
																		1	16	17
																		2	4	9
																		3	12	4
																		4	18	7
																		5	19	9
																		6	18	5
																		7	6	15
																		8	22	5
																		9	35	8
																		10	5	12
																		11	2	6
																		12	15	19
																		13	10	9
																		14	18	12
																		15	9	16
																		16	12	8
																		17	2	10
																		18	35	4
																		19	3	22
																		20	32	7
