# Supplementary material for: Entomopathogenic nematodes increase predation success by inducing cadaver volatiles that attract healthy herbivores
Source: eLife. 2019 Sep 11;8:e46668. doi: 10.7554/eLife.46668 (PMC6739876; doi:10.7554/eLife.46668)
Supplement: Figure 5—source data 1. [file elife-46668-fig5-data1.xlsx]

## Sheet: Figure 5
Fig. 5B: WCR recovery				Fig. 5C: WCR infection rate					Fig. 5D: Average numbers of emerging EPNs per larva					Fig. 5E: total emerging EPNs
Replicate	Number of larvae on uninfected cadaver side	Number of larvae on EPN-infected cadaver side		Replicate	Infection rate [%] on uninfected cadaver side	Infection rate [%] on EPN-infected cadaver side			Replicate - uninfected cadaver side	EPNs emerging from uninfected cadaver side	Replicate - EPN-infected cadaver side	EPNs emerging from EPN-infected cadaver side		Replicate	Uninfected cadaver side	EPN-infected cadaver side
1	2	4		1	50	75			1	3625.6	1	5250.5		1	3625.6	15751.5
2	2	2		2	0	100			2	NA	2	5117.6		2	0	10235.2
3	2	4		3	50	75			3	6370	3	5790.33		3	6370	17371
4	3	3		4	66.6667	66.6667			4	5696.1	4	5909		4	11392.2	11818
5	2	4		5	0	50			5	NA	5	6546.2		5	0	13092.4
6	3	4		6	66.6667	50			6	4687.5	6	4788		6	9375	9576
7	1	4		7	NA	75			7	NA	7	5210.93		7	0	15632.8
8	2	5		8	0	40			8	NA	8	4487.95		8	0	8975.9
9	1	5		9	NA	60			9	NA	9	5302.5		9	0	15907.5
10	2	4		10	50	25			10	5023.5	10	4460.4		10	5023.5	4460.4
11	3	4		11	0	25			11	NA	11	5757		11	0	5757
12	3	2		12	33.3333	100			12	5602.4	12	4890		12	5602.4	9780
Replicate with only 1 recovered larva were not used for proportion analyses (Fig. 4B)
