# Supplementary material for: Entomopathogenic nematodes increase predation success by inducing cadaver volatiles that attract healthy herbivores
Source: eLife. 2019 Sep 11;8:e46668. doi: 10.7554/eLife.46668 (PMC6739876; doi:10.7554/eLife.46668)
Supplement: Figure 6—source data 1. [file elife-46668-fig6-data1.xlsx]

## Sheet: Sheet1
Fig. 6A.: Insect choice												Fig. 6B: WCR choice												Fig. 6C: WCR choice												Fig. 6D: insect choice for WCR infected larvae
		0.5h		1h		3h		5h						0.5h		1h		3h		5h						0.5h		1h		3h		5h						0.5h		1h		3h		5h
Insect species	Replicate	Number of larvae on control side	Number of larvae on infected cadaver side	Number of larvae on control side	Number of larvae on infected cadaver side	Number of larvae on control side	Number of larvae on infected cadaver side	Number of larvae on control side	Number of larvae on infected cadaver side			EPN Species	Replicate	Number of larvae on control side	Number of larvae on infected cadaver side	Number of larvae on control side	Number of larvae on infected cadaver side	Number of larvae on control side	Number of larvae on infected cadaver side	Number of larvae on control side	Number of larvae on infected cadaver side			Infected cadaver species	Replicate	Number of larvae on control side	Number of larvae on infected cadaver side	Number of larvae on control side	Number of larvae on infected cadaver side	Number of larvae on control side	Number of larvae on infected cadaver side	Number of larvae on control side	Number of larvae on infected cadaver side			Infected cadaver species	Replicate	Number of larvae on control side	Number of larvae on infected cadaver side	Number of larvae on control side	Number of larvae on infected cadaver side	Number of larvae on control side	Number of larvae on infected cadaver side	Number of larvae on control side	Number of larvae on infected cadaver side
D.virgifera	1	0	4	2	3	1	3	2	3			Steinernema feltiae	1	0	4	1	4	1	4	2	2			D.balteata	1	3	2	1	2	2	2	2	2			D.balteata	1	1	4	3	2	3	2	3	2
D.virgifera	2	4	1	3	1	2	3	1	4			Steinernema feltiae	2	1	4	2	3	2	3	1	3			D.balteata	2	2	3	2	2	1	4	2	3			D.balteata	2	1	4	1	4	3	2	3	2
D.virgifera	3	2	3	2	2	3	2	1	4			Steinernema feltiae	3	2	2	2	3	2	3	2	2			D.balteata	3	3	2	1	2	2	2	3	2			D.balteata	3	2	3	3	2	2	3	2	3
D.virgifera	4	1	4	1	4	2	3	3	2			Steinernema feltiae	4	1	3	2	3	2	3	2	2			D.balteata	4	1	4	1	4	1	4	0	5			D.balteata	4	2	3	2	3	2	3	2	3
D.virgifera	5	3	2	2	2	2	3	1	4			Steinernema feltiae	5	1	2	1	4	2	3	2	2			D.balteata	5	3	2	3	2	2	3	2	3			D.balteata	5	1	4	1	4	1	4	1	4
D.virgifera	6	1	4	0	4	2	3	2	3			Steinernema feltiae	6	1	4	2	2	3	2	4	1			D.balteata	6	2	3	2	3	1	4	3	2			D.balteata	6	3	2	1	4	1	4	2	3
D.virgifera	7	2	3	1	4	2	2	1	3			Steinernema feltiae	7	1	3	1	4	2	3	3	2			D.balteata	7	1	4	0	5	1	3	2	3			D.balteata	7	2	3	4	1	2	3	4	1
D.virgifera	8	0	4	0	3	0	4	0	3			Steinernema feltiae	8	2	3	1	4	1	4	3	2			D.balteata	8	2	3	2	3	0	4	2	2			D.balteata	8	1	4	1	4	1	4	2	3
D.virgifera	9	1	4	0	5	1	4	3	2			Steinernema feltiae	9	1	4	1	4	0	5	1	4			D.balteata	9	1	4	1	4	2	3	4	1			D.balteata	9	2	3	2	3	1	4	2	3
D.virgifera	10	2	2	2	2	2	2	2	3			Steinernema feltiae	10	0	5	0	5	2	3	1	4			D.balteata	10	2	3	3	2	1	4	3	2			D.balteata	10	2	3	2	3	2	3	3	2
D.balteata	1	3	2	3	2	2	3	2	3			Steinernema feltiae	11	2	2	2	2	3	2	2	2			D.balteata	11	1	3	2	3	1	3	2	3			D.balteata	11	3	2	2	3	2	3	2	3
D.balteata	2	2	3	2	3	2	3	2	3			Steinernema feltiae	12	1	4	1	4	2	3	1	4			D.balteata	12	2	2	2	2	2	2	1	4			D.balteata	12	2	3	3	2	2	3	2	3
D.balteata	3	4	1	5	0	5	0	5	0			Steinernema feltiae	13	1	4	1	4	2	3	2	3			D.balteata	13	2	3	1	4	1	3	3	2			D.balteata	13	2	3	2	3	2	3	2	3
D.balteata	4	3	2	3	2	2	3	2	3			Steinernema feltiae	14	2	3	2	3	2	3	2	3			D.balteata	14	2	3	2	3	1	4	2	3			D.balteata	14	2	2	2	3	2	3	3	2
D.balteata	5	2	3	2	3	2	3	2	3			Steinernema feltiae	15	0	5	0	5	0	5	1	4			D.balteata	15	3	1	2	3	1	3	2	3			D.balteata	15	3	2	2	3	3	2	2	3
D.balteata	6	0	5	0	5	2	3	2	3			H.georgiana	1	2	2	2	2	2	3	2	2			T.molitor	1	1	3	1	3	3	1	1	4			T.molitor	1	1	2	1	2	0	3	1	2
D.balteata	7	2	3	2	3	4	1	4	1			H.georgiana	2	3	1	5	0	3	2	4	1			T.molitor	2	2	2	1	3	1	4	1	4			T.molitor	2	1	2	0	3	1	2	2	1
D.balteata	8	2	2	2	3	2	3	2	3			H.georgiana	3	1	3	3	2	2	2	3	2			T.molitor	3	1	4	2	2	0	5	1	4			T.molitor	3	3	0	2	1	2	1	1	1
D.balteata	9	1	4	1	4	1	4	2	3			H.georgiana	4	2	2	0	4	1	4	3	2			T.molitor	4	2	2	1	3	4	1	1	4			T.molitor	4	1	2	1	2	1	2	1	1
D.balteata	10	2	3	2	3	2	3	1	4			H.georgiana	5	3	1	1	4	2	3	1	4			T.molitor	5	2	2	2	2	3	2	2	3			T.molitor	5	1	2	2	1	1	2	0	3
D.balteata	11	2	3	2	2	2	3	2	3			H.georgiana	6	0	5	1	4	3	2	2	3			T.molitor	6	2	2	2	2	1	4	0	5			T.molitor	6	1	2	1	1	1	2	1	1
D.balteata	12	2	3	2	3	2	3	1	3			H.georgiana	7	2	3	2	3	1	4	3	2			T.molitor	7	1	3	2	2	2	3	1	3			T.molitor	7	1	2	0	3	1	2	1	2
D.balteata	13	2	2	3	2	2	3	1	3			H.georgiana	8	0	5	1	4	2	3	0	5			T.molitor	8	1	4	0	4	2	3	1	3			T.molitor	8	1	2	0	3	0	3	1	1
D.balteata	14	3	2	1	4	2	2	1	4			H.georgiana	9	2	2	4	1	3	2	2	3			T.molitor	9	1	4	0	4	1	4	3	2			T.molitor	9	1	1	1	1	3	0	0	3
D.balteata	15	1	4	1	4	2	3	1	2			H.georgiana	10	2	2	2	3	0	5	2	3			T.molitor	10	3	2	3	1	3	2	2	3			T.molitor	10	1	2	1	2	0	3	1	1
D.balteata	16	0	2	0	4	1	4	1	2			H.georgiana	11	2	3	2	3	1	4	0	5			T.molitor	11	3	2	3	1	3	2	2	3			T.molitor	11	1	1	0	3	0	3	1	2
D.balteata	17	2	3	2	3	2	3	1	4			H.georgiana	12	1	4	2	3	0	5	0	5			T.molitor	12	2	3	1	4	2	3	1	3			T.molitor	12	1	1	0	3	1	1	1	2
D.balteata	18	4	1	2	3	1	4	1	4			H.georgiana	13	0	5	0	5	2	3	2	3			T.molitor	13	2	2	2	2	2	3	2	3			T.molitor	13	2	1	2	1	3	0	3	0
D.balteata	19	2	3	0	2	1	4	1	4			H.beicherriana	1	1	4	0	5	0	5	0	5			T.molitor	14	1	4	2	2	2	3	2	2			T.molitor	14	1	1	1	1	1	2	3	0
S.littoralis	1	2	3	2	3	3	2	2	3			H.beicherriana	2	1	4	1	4	1	4	2	3			T.molitor	15	2	2	2	2	3	2	3	2			T.molitor	15	3	0	2	1	1	2	3	0
S.littoralis	2	2	3	2	3	2	3	1	4			H.beicherriana	3	2	3	2	3	3	2	1	4			G.mellonella	1	1	4	2	2	1	3	2	3			G.mellonella	1	1	2	1	1	1	2	1	1
S.littoralis	3	5	0	5	0	2	3	2	3			H.beicherriana	4	0	5	0	5	1	4	2	3			G.mellonella	2	3	2	0	3	4	0	4	1			G.mellonella	2	2	1	0	3	1	1	1	2
S.littoralis	4	1	3	1	4	1	4	1	4			H.beicherriana	5	2	3	1	3	2	3	2	2			G.mellonella	3	1	3	2	2	1	3	1	4			G.mellonella	3	1	1	2	0	3	0	2	1
S.littoralis	5	0	5	1	4	0	5	1	4			H.beicherriana	6	1	4	1	3	2	3	2	2			G.mellonella	4	3	2	1	4	2	2	2	3			G.mellonella	4	2	1	2	1	3	0	3	0
S.littoralis	6	2	3	2	3	2	3	1	4			H.beicherriana	7	1	4	1	4	1	2	0	4			G.mellonella	5	0	5	1	4	1	3	2	3			G.mellonella	5	2	1	3	0	1	2	3	0
S.littoralis	7	1	4	4	1	0	5	1	4			H.beicherriana	8	2	3	1	3	3	2	1	2			G.mellonella	6	2	3	0	5	0	5	1	4			G.mellonella	6	2	1	0	3	3	0	3	0
S.littoralis	8	2	3	1	4	1	4	5	0			H.beicherriana	9	2	3	1	3	2	2	2	2			G.mellonella	7	1	4	1	4	2	3	2	3			G.mellonella	7	2	1	3	0	1	2	3	0
S.littoralis	9	2	3	3	2	3	2	1	4			H.beicherriana	10	0	5	2	2	3	2	3	2			G.mellonella	8	2	2	2	2	2	2	2	2			G.mellonella	8	2	1	1	1	3	0	1	1
S.littoralis	10	3	2	2	3	3	2	2	3			H.beicherriana	11	1	4	0	4	3	2	1	2			G.mellonella	9	1	4	2	2	2	3	2	2			G.mellonella	9	1	1	2	0	1	2	2	1
S.littoralis	11	2	3	2	3	1	3	1	4			H.beicherriana	12	1	4	0	5	1	4	2	2			G.mellonella	10	3	2	3	2	3	2	3	2			G.mellonella	10	1	2	2	1	1	1	1	2
S.littoralis	12	1	4	1	4	2	3	1	4			H.beicherriana	13	1	4	2	3	3	2	0	4			G.mellonella	11	2	3	2	2	4	1	2	2			G.mellonella	11	2	1	2	1	1	2	2	1
S.littoralis	13	2	3	2	3	2	3	1	3			H.beicherriana	14	2	2	1	3	2	2	3	2			G.mellonella	12	2	3	1	3	2	3	2	2			G.mellonella	12	2	1	3	0	1	2	1	1
S.littoralis	14	1	4	1	4	2	3	3	2			H.beicherriana	15	3	2	1	4	1	4	2	3			G.mellonella	13	0	5	1	4	2	3	1	3			G.mellonella	13	1	2	1	1	1	1	3	0
S.littoralis	15	2	3	2	3	1	4	1	4			H. megidis	1	2	2	0	3	1	4	2	3			G.mellonella	14	2	2	0	5	0	5	1	4			G.mellonella	14	1	1	0	3	3	0	3	0
S.littoralis	16	0	5	0	5	0	5	0	5			H. megidis	2	0	5	1	4	3	2	2	3			G.mellonella	15	1	5	2	3	2	3	1	3			G.mellonella	15	2	1	2	0	3	0	1	2
S.littoralis	17	1	4	0	5	1	4	0	5			H. megidis	3	3	1	2	3	2	3	2	2			S.littoralis	1	3	2	3	2	2	3	2	2			S.littoralis	1	4	1	3	2	4	1	3	2
S.littoralis	18	1	4	0	5	1	4	1	4			H. megidis	4	1	4	2	3	2	3	3	2			S.littoralis	2	3	2	3	2	3	2	2	2			S.littoralis	2	1	4	1	4	4	0	4	1
G. mellonella	1	3	1	3	1	3	1	3	1			H. megidis	5	2	3	3	2	2	3	2	3			S.littoralis	3	1	4	0	5	2	3	2	2			S.littoralis	3	3	2	2	2	2	3	1	4
G. mellonella	2	3	1	1	3	3	1	4	0			H. megidis	6	2	2	1	4	1	4	0	4			S.littoralis	4	1	4	2	3	2	3	1	4			S.littoralis	4	1	4	2	2	3	2	3	2
G. mellonella	3	3	1	4	0	4	0	3	1			H. megidis	7	1	4	1	4	2	3	2	3			S.littoralis	5	3	2	2	3	2	3	1	3			S.littoralis	5	3	2	4	1	4	1	3	2
G. mellonella	4	3	1	2	2	4	0	2	2			H. megidis	8	2	3	2	3	2	3	2	2			S.littoralis	6	1	4	1	4	2	3	3	2			S.littoralis	6	3	2	3	2	3	2	3	2
G. mellonella	5	2	2	2	2	0	4	3	1			H. megidis	9	1	4	1	2	1	4	1	2			S.littoralis	7	1	4	1	4	2	3	1	4			S.littoralis	7	1	4	2	3	3	2	2	3
G. mellonella	6	3	1	3	1	2	2	2	2			H. megidis	10	2	2	0	5	1	4	0	5			S.littoralis	8	1	4	0	5	0	5	0	5			S.littoralis	8	0	4	1	4	1	4	2	3
G. mellonella	7	2	2	1	3	2	2	0	4			H. megidis	11	2	2	1	3	2	3	0	5			S.littoralis	9	1	4	1	4	1	4	1	3			S.littoralis	9	3	2	4	1	3	2	4	1
G. mellonella	8	1	3	2	2	4	0	3	1			H. megidis	12	1	4	1	2	2	2	3	2			S.littoralis	10	2	3	3	2	2	3	2	3			S.littoralis	10	2	3	4	1	3	2	4	1
G. mellonella	9	3	1	2	2	3	1	3	1															S.littoralis	11	2	3	2	3	2	2	2	3			S.littoralis	11	1	4	1	4	1	4	2	3
G. mellonella	10	4	0	3	1	1	3	2	2															S.littoralis	12	1	4	1	4	2	3	1	4			S.littoralis	12	4	1	4	1	4	1	4	1
T. molitor	1	2	3	2	3	3	1																	S.littoralis	13	5	0	2	3	2	2	4	1			S.littoralis	13	2	2	2	2	3	2	4	1
T. molitor	2	1	4	0	3	2	3																	S.littoralis	14	3	2	3	2	3	2	4	1			S.littoralis	14	2	3	4	1	3	2	2	3
T. molitor	3	3	2	2	2	2	3																	S.littoralis	15	2	3	0	5	1	4	1	4			S.littoralis	15	2	3	2	2	3	2	3	2
T. molitor	4	2	3	0	5	2	2
T. molitor	5	1	4	2	3	0	5
T. molitor	6	3	2	4	1	4	1
T. molitor	7	4	1	2	3	2	3
T. molitor	8	2	3	2	3	2	3
T. molitor	9	1	4	0	5	1	3
T. molitor	10	2	3	1	3	3	2
T. molitor	11	1	4	1	3	1	3
T. molitor	12	2	2	3	2	0	5
T. molitor	13	2	3	2	2	3	2
T. molitor	14	2	3	2	2	2	3
T. molitor	15	1	4	0	5	2	2
T. molitor	16	1	4	1	4	1	4
P. xylostella	1	0	5	0	5	0	5
P. xylostella	2	5	0	4	1	5	0
P. xylostella	3	2	3	3	2	2	3
P. xylostella	4	2	3	2	3	3	2
P. xylostella	5	2	3	2	3	2	3
P. xylostella	6	2	3	2	3	3	2
P. xylostella	7	2	3	2	1	2	2
P. xylostella	8	1	4	0	5	2	3
P. xylostella	9	4	1	4	1	3	1
P. xylostella	10	2	3	2	3	2	2
P. xylostella	11	4	1	2	3	2	3
P. xylostella	12	1	4	4	1	2	3
P. xylostella	13	2	3	2	3	1	4
P. xylostella	14	1	4	1	4	2	3
P. xylostella	15	2	3	1	2	0	5
P. xylostella	16	1	4	1	4	1	4
D. melanogaster	1	1	4	0	5	2	3
D. melanogaster	2	0	5	0	5	1	4
D. melanogaster	3	0	5	1	4	2	3
D. melanogaster	4	1	4	3	2	1	4
D. melanogaster	5	1	4	0	5	1	4
D. melanogaster	6	2	3	1	4	0	5
D. melanogaster	7	1	4	1	4	1	4
D. melanogaster	8	2	3	1	4	3	2
D. melanogaster	9	1	4	1	4	1	4
D. melanogaster	10	1	4	1	4	2	3
D. melanogaster	11	1	4	1	4	1	4
D. melanogaster	12	1	4	0	5	2	3
D. melanogaster	13	0	5	0	5	1	4
D. melanogaster	14	2	3	2	3	2	3
